# Supplementary material for: Post-COVID-19 Patients Who Develop Lung Fibrotic-like Changes Have Lower Circulating Levels of IFN-β but Higher Levels of IL-1α and TGF-β
Source: Biomedicines. 2021 Dec 17;9(12):1931. doi: 10.3390/biomedicines9121931 (PMC8698335; doi:10.3390/biomedicines9121931)
Supplement: Supplementary file 1 [file biomedicines-09-01931-s001.zip]

Archive with 1 entries (1 files):
- biomedicines-1472695-supplementary.pdf
